# Supplementary material for: Understanding COVID-19 Vaccine Effectiveness against Death Using a Novel Measure: COVID Excess Mortality Percentage
Source: Vaccines (Basel). 2023 Feb 7;11(2):379. doi: 10.3390/vaccines11020379 (PMC9959409; doi:10.3390/vaccines11020379)
Supplement: Supplementary file 1 [file vaccines-11-00379-s001.zip]

Archive with 1 entries (1 files):
- vaccines-2152394-SM.pdf
